# Supplementary material for: Predicting cancer risk using machine learning on lifestyle and genetic data
Source: Sci Rep. 2025 Aug 19;15:30458. doi: 10.1038/s41598-025-15656-8 (PMC12365227; doi:10.1038/s41598-025-15656-8)
Supplement: Supplementary file 1 — Supplementary Material 1 [file 41598_2025_15656_MOESM1_ESM.zip]

Archive with 2 entries (2 files):
- model.py
- README.md
