# Supplementary material for: Predicting cancer risk using machine learning on lifestyle and genetic data
Source: Sci Rep. 2025 Aug 19;15:30458. doi: 10.1038/s41598-025-15656-8 (PMC12365227; doi:10.1038/s41598-025-15656-8)
Supplement: Supplementary file 1 — Supplementary Material 1 [file 41598_2025_15656_MOESM1_ESM.zip › model.py]

import pandas as pd
import numpy as np
import matplotlib.pyplot as plt
import seaborn as sns
import math
import tkinter as tk
from tkinter import messagebox

from sklearn.model_selection import (
    StratifiedKFold,
    cross_val_score,
    train_test_split
)
from sklearn.preprocessing import StandardScaler
from sklearn.linear_model import LogisticRegression
from sklearn.tree import DecisionTreeClassifier
from sklearn.ensemble import RandomForestClassifier, GradientBoostingClassifier
from sklearn.svm import SVC
from sklearn.neighbors import KNeighborsClassifier
from sklearn.naive_bayes import GaussianNB
from catboost import CatBoostClassifier
import xgboost as xgb
import lightgbm as lgb

from sklearn.metrics import (
    accuracy_score,
    precision_score,
    recall_score,
    f1_score,
    confusion_matrix,
    ConfusionMatrixDisplay
)

# -----------------------------------------------------------------------------
# GLOBAL VARIABLES & CONFIG
# -----------------------------------------------------------------------------

BINARY_FEATURES = ['Gender', 'Smoking', 'CancerHistory', 'Diagnosis']
CONTINUOUS_FEATURES = ['Age', 'BMI', 'PhysicalActivity', 'AlcoholIntake']
CATEGORICAL_FEATURES = ['GeneticRisk']

MODELS = {
    'Logistic Regression': LogisticRegression(max_iter=1000),
    'Decision Tree': DecisionTreeClassifier(),
    'Random Forest': RandomForestClassifier(),
    'Gradient Boosting': GradientBoostingClassifier(),
    'SVM': SVC(probability=True),
    'k-NN': KNeighborsClassifier(),
    'Naive Bayes': GaussianNB(),
    'CatBoost': CatBoostClassifier(verbose=0),
    'XGBoost': xgb.XGBClassifier(use_label_encoder=False, eval_metric='logloss'),
    'LightGBM': lgb.LGBMClassifier()
}

# The final chosen model after cross-validation
best_model = None
best_model_name = None
scaler = None

# -----------------------------------------------------------------------------
# 1) DATA LOADING & EXPLORATION FUNCTIONS
# -----------------------------------------------------------------------------

def load_dataset(file_path='Dataset.csv'):
    """Load dataset from a CSV file."""
    df = pd.read_csv(file_path)
    return df

def explore_dataset(df):
    """Optional: Print basic info and show brief EDA (histograms, correlation, etc.)."""
    print("\n=== DATASET INFO ===")
    print("Shape:", df.shape)
    print("\nSample rows:\n", df.sample(5))
    print("\nInfo:\n", df.info())
    print("\nMissing values:\n", df.isnull().sum())
    print("\nStatistical summary:\n", df.describe())
    
    # Quick optional plots:
    # 1. Histograms & Boxplots in one figure for continuous features
    fig, axes = plt.subplots(2, len(CONTINUOUS_FEATURES), figsize=(16, 8))
    fig.suptitle('Continuous Feature Distributions', fontsize=16, fontweight='bold')
    for i, feat in enumerate(CONTINUOUS_FEATURES):
        ax_hist = axes[0, i]
        # Changed color from 'skyblue' to 'salmon'
        ax_hist.hist(df[feat].dropna(), bins=30, color='salmon', edgecolor='black')
        ax_hist.set_title(f'Histogram of {feat}', fontsize=12, fontweight='bold')
        ax_hist.set_xlabel(feat, fontsize=10, fontweight='bold')
        ax_hist.set_ylabel('Count', fontsize=10, fontweight='bold')

        ax_box = axes[1, i]
        # Changed facecolor from 'skyblue' to 'lightgreen'
        ax_box.boxplot(df[feat].dropna(), vert=True, patch_artist=True,
                       boxprops=dict(facecolor='lightgreen'))
        ax_box.set_title(f'Boxplot of {feat}', fontsize=12, fontweight='bold')
        ax_box.set_ylabel(feat, fontsize=10, fontweight='bold')
    plt.tight_layout(rect=[0, 0, 1, 0.95])
    plt.show()

    # 2. Count plots of binary + categorical in one figure
    all_cat_feats = BINARY_FEATURES + CATEGORICAL_FEATURES
    num_cat_feats = len(all_cat_feats)
    rows = math.ceil(num_cat_feats / 2)
    cols = 2 if num_cat_feats > 1 else 1

    fig, axes = plt.subplots(rows, cols, figsize=(6*cols, 4*rows))
    fig.suptitle('Count Plots of Binary & Categorical Features', fontsize=16, fontweight='bold')
    axes = axes.flatten() if num_cat_feats > 1 else [axes]
    for i, col in enumerate(all_cat_feats):
        # Changed palette from 'Set2' to 'pastel'
        sns.countplot(data=df, x=col, palette='pastel', ax=axes[i])
        axes[i].set_title(f"Count Plot of {col}", fontsize=12, fontweight='bold')
        axes[i].set_xlabel(col, fontsize=10, fontweight='bold')
        axes[i].set_ylabel("Count", fontsize=10, fontweight='bold')
    for j in range(i+1, len(axes)):
        axes[j].axis('off')
    plt.tight_layout(rect=[0, 0, 1, 0.92])
    plt.show()

    # 3. Correlation Matrix
    plt.figure(figsize=(8, 6))
    sns.heatmap(df.corr(), annot=True, cmap='YlGnBu', fmt=".2f")
    plt.title("Correlation Matrix of All Features", fontsize=14, fontweight='bold')
    plt.show()

# -----------------------------------------------------------------------------
# 2) PREPROCESS, TRAIN, AND SELECT BEST MODEL
# -----------------------------------------------------------------------------

def preprocess_and_train(df):
    """Preprocess the data (scale continuous features) and train all models to pick the best one."""
    global best_model, best_model_name, scaler
    
    # Split X, y
    X = df.drop('Diagnosis', axis=1)
    y = df['Diagnosis']
    
    # Scale continuous features
    scaler = StandardScaler()
    X[CONTINUOUS_FEATURES] = scaler.fit_transform(X[CONTINUOUS_FEATURES])

    # Cross-validation to pick best model by accuracy
    skf = StratifiedKFold(n_splits=5, shuffle=True, random_state=42)
    results = []
    for mname, model in MODELS.items():
        scores = cross_val_score(model, X, y, cv=skf, scoring='accuracy')
        results.append({
            'Model': mname,
            'CV_Accuracy_Mean': np.mean(scores),
            'CV_Accuracy_Std': np.std(scores)
        })
    results_df = pd.DataFrame(results)
    print("\n=== Cross-Validation Results ===")
    print(results_df)

    # Pick best model
    best_row = results_df.iloc[results_df['CV_Accuracy_Mean'].idxmax()]
    best_model_name = best_row['Model']
    print(f"\nBest model: {best_model_name} with mean CV accuracy={best_row['CV_Accuracy_Mean']:.4f}")

    best_model = MODELS[best_model_name]
    best_model.fit(X, y)  # retrain on all data

    # (Optional) Evaluate on train-test split and show confusion matrix
    X_train, X_test, y_train, y_test = train_test_split(
        X, y, test_size=0.2, stratify=y, random_state=42
    )

    # Evaluate each model on test set
    test_res = []
    for mname, model in MODELS.items():
        model.fit(X_train, y_train)
        y_pred = model.predict(X_test)

        acc = accuracy_score(y_test, y_pred)
        prec = precision_score(y_test, y_pred)
        rec = recall_score(y_test, y_pred)
        f1 = f1_score(y_test, y_pred)
        cm = confusion_matrix(y_test, y_pred)

        test_res.append({
            'Model': mname,
            'Test_Accuracy': acc,
            'Test_Precision': prec,
            'Test_Recall': rec,
            'Test_F1': f1
        })

        disp = ConfusionMatrixDisplay(confusion_matrix=cm, display_labels=['No Cancer','Cancer'])
        fig, ax = plt.subplots(figsize=(5, 4))
        disp.plot(cmap='Blues', ax=ax, values_format='d')
        ax.set_title(f'Confusion Matrix - {mname}', fontsize=14, fontweight='bold')
        ax.set_xlabel('Predicted Label', fontsize=12, fontweight='bold')
        ax.set_ylabel('True Label', fontsize=12, fontweight='bold')
        plt.setp(ax.get_xticklabels(), fontsize=10, fontweight='bold')
        plt.setp(ax.get_yticklabels(), fontsize=10, fontweight='bold')
        for text in disp.text_.ravel():
            text.set_fontsize(12)
            text.set_fontweight('bold')
        plt.tight_layout()
        plt.show()

    test_results_df = pd.DataFrame(test_res)
    print("\n=== Test Set Results ===")
    print(test_results_df)

    # Save results
    results_df.to_csv('cross_validation_results.csv', index=False)
    test_results_df.to_csv('test_set_results.csv', index=False)
    print("Results saved to 'cross_validation_results.csv' and 'test_set_results.csv'.")

# -----------------------------------------------------------------------------
# 3) BUILD THE TKINTER GUI
# -----------------------------------------------------------------------------

def on_predict_click(entries):
    """
    Called when user clicks 'Predict' button.
    Reads all entries, makes a single-row DataFrame, predicts cancer or not.
    """
    global best_model, scaler
    
    # We expect the user to fill in 8 features:
    # Age, Gender, BMI, Smoking, GeneticRisk, PhysicalActivity, AlcoholIntake, CancerHistory
    # The order must match how we collect them below
    user_input = {}
    feature_list = [
        'Age', 
        'Gender', 
        'BMI', 
        'Smoking', 
        'GeneticRisk', 
        'PhysicalActivity', 
        'AlcoholIntake', 
        'CancerHistory'
    ]
    
    # Validate and convert to float
    try:
        for col in feature_list:
            val = entries[col].get()
            user_input[col] = float(val)
    except ValueError:
        messagebox.showerror("Input Error", "Please enter valid numeric values for all fields.")
        return
    
    # Build DataFrame
    import pandas as pd
    row_df = pd.DataFrame([user_input])
    
    # Scale continuous columns
    row_df[CONTINUOUS_FEATURES] = scaler.transform(row_df[CONTINUOUS_FEATURES])
    
    # Predict
    pred = best_model.predict(row_df)[0]
    if pred == 1:
        result_msg = "Cancer"
    else:
        result_msg = "No Cancer"

    messagebox.showinfo("Prediction Result", f"The model predicts: {result_msg}")

def build_gui():
    """
    Create the main Tkinter window with text fields for user input
    and a button to predict.
    """
    root = tk.Tk()
    root.title("Cancer Prediction")

    # -------------------------------------------------------
    # The following lines were added to include the names of the authors
    # -------------------------------------------------------
    tk.Label(
        root,
        text="Predicting Cancer Risk Using Machine Learning on Lifestyle and Genetic Data\n"
             "Mohamed AbdelMoety\n"
             "Ahmed AbdelMoety\n"
             "Prof. Dr. Asmaa Mohamed",
        font=("Arial", 12, "bold")
    ).grid(row=0, column=0, columnspan=2, pady=10)
    # -------------------------------------------------------

    # Label instructions
    tk.Label(root, text="Enter Patient Information:", font=("Arial", 14, "bold")).grid(row=1, column=0, columnspan=2, pady=10)

    # We'll create dictionary to store references to the Entry widgets
    entries = {}

    feature_list = [
        "Age",
        "Gender",
        "BMI",
        "Smoking",
        "GeneticRisk",
        "PhysicalActivity",
        "AlcoholIntake",
        "CancerHistory"
    ]

    # Create a label and entry for each feature
    for idx, feat in enumerate(feature_list, start=2):
        tk.Label(root, text=feat + ":", font=("Arial", 11)).grid(row=idx, column=0, sticky=tk.W, padx=5, pady=5)
        e = tk.Entry(root, width=10)
        e.grid(row=idx, column=1, padx=5, pady=5)
        entries[feat] = e

    # Add a predict button
    predict_btn = tk.Button(root, text="Predict", font=("Arial", 12, "bold"), bg="blue", fg="white",
                            command=lambda: on_predict_click(entries))
    predict_btn.grid(row=len(feature_list)+2, column=0, columnspan=2, pady=10)

    root.mainloop()

# -----------------------------------------------------------------------------
# 4) MAIN
# -----------------------------------------------------------------------------

def main():
    # 1. Load data
    df = load_dataset('Dataset.csv')

    # 2. (Optional) Explore data
    #    You can comment out if you don't need console output & plots every run.
    explore_dataset(df)

    # 3. Preprocess & train
    preprocess_and_train(df)

    # 4. Build GUI
    build_gui()

if __name__ == "__main__":
    main()
