# Supplementary material for: Predicting cancer risk using machine learning on lifestyle and genetic data
Source: Sci Rep. 2025 Aug 19;15:30458. doi: 10.1038/s41598-025-15656-8 (PMC12365227; doi:10.1038/s41598-025-15656-8)
Supplement: Supplementary file 1 — Supplementary Material 1 [file 41598_2025_15656_MOESM1_ESM.zip › README.md]

# 🧬 Predicting Cancer Risk Using Machine Learning on Lifestyle and Genetic Data

This paper predicts cancer diagnosis based on lifestyle and genetic features using multiple machine learning models. It includes exploratory data analysis, model training and evaluation, and an interactive Tkinter-based GUI for real-time prediction.

## 📌 Table of Contents
- [Abstract](#Abstract)
- [Features](#Features)
- [Dataset](#Dataset)
- [How to Run](#How-to-Run)
- [Project Structure](#Project-Structure)
- [Results](#Results)
- [Requirements](#Requirements)
- [Authors](#Authors)

## 📖 Abstract
Cancer remains one of the leading causes of mortality worldwide, where early detection significantly improves patient outcomes and reduces treatment burden. This study investigates the application of Machine Learning (ML) techniques to predict cancer risk based on a combination of genetic and lifestyle factors. A structured dataset of 1,200 patient records was used, comprising features such as age, gender, Body Mass Index (BMI), smoking status, alcohol intake, physical activity, genetic risk level, and personal history of cancer. A full end-to-end ML pipeline was implemented, encompassing data exploration, preprocessing, feature scaling, model training, and evaluation using stratified cross-validation and a separate test set. Nine supervised learning algorithms were evaluated and compared, including Logistic Regression (LR), Decision Tree (DT), Random Forest (RF), Support Vector Machines (SVMs), and several ensemble methods. Among these, Categorical Boosting (CatBoost) achieved the highest predictive performance, with a test accuracy of 98.75% and an F1-score of 0.9820, outperforming both traditional and other advanced models. Feature importance analysis confirmed the strong influence of cancer history, genetic risk, and smoking status on prediction outcomes. The findings highlight the effectiveness of boosting-based ensemble models in capturing complex interactions within health data and support their potential use in personalized cancer risk assessment. This research underscores the value of integrating genetic and modifiable lifestyle variables into predictive modeling to enhance early detection and preventive healthcare strategies.

## ✨ Features
- **Data Exploration**: Generates histograms, boxplots, count plots, and a correlation matrix
- **Model Evaluation**: Compares 10 different classifiers with cross-validation and test metrics
- **Performance Metrics**: Accuracy, Precision, Recall, F1-Score, and Confusion Matrices
- **GUI Interface**: User-friendly form for manual prediction input

## 📂 Dataset
The dataset should be named Dataset.csv and placed in the same directory as the script.

Expected features in the dataset:
- **Binary Features:** Gender, Smoking, CancerHistory, Diagnosis
- **Continuous Features:** Age, BMI, PhysicalActivity, AlcoholIntake
- **Categorical Feature:** GeneticRisk

Target column:
Diagnosis
- **0** = No Cancer
- **1** = Cancer


## 🚀 How to Run
1- **Ensure Dataset.csv is available in the directory.**

2- **Run the main Python script:**
```bash
python script_name.py
```

3- **The following steps will happen:**

- *A series of plots will be shown during Exploratory Data Analysis (EDA)*
- *All models will be trained and evaluated*
- *A GUI window will appear for manual predictions*


## 🏗️ Project Structure

- **Dataset.csv** # Input data file

- **script_name.py** # Main Python script

- **cross_validation_results.csv** # Accuracy results from cross-validation

- **test_set_results.csv** # Metrics on test set

- **README.md** # Project documentation

## 📊 Results
After training, evaluation metrics (accuracy, precision, recall, F1) and confusion matrices are displayed for each model. Results are saved as:

- **cross_validation_results.csv**

- **test_set_results.csv**

## 📦 Requirements

Install the required Python libraries:

```bash
pip install pandas numpy matplotlib seaborn scikit-learn catboost xgboost lightgbm
```

## 👥 Authors
- **1- Mohamed AbdelMoety**

- **2- Ahmed AbdelMoety**

- **3- Prof. Dr. Asmaa Mohamed**
